# Supplementary material for: Discovery of Novel eEF2K Inhibitors Using HTS Fingerprint Generated from Predicted Profiling of Compound-Protein Interactions
Source: Medicines (Basel). 2021 May 20;8(5):23. doi: 10.3390/medicines8050023 (PMC8161098; doi:10.3390/medicines8050023)
Supplement: Supplementary file 1 [file medicines-08-00023-s001.zip]

Archive with 1 entries (1 files):
- medicines-1178481-supplementary.pdf
